# Supplementary material for: Patterns of multimorbidity and their association with edentulism: the moderating role of health literacy in the Lifelines Cohort
Source: Eur J Public Health. 2026 Jun 17;36(4):ckag099. doi: 10.1093/eurpub/ckag099 (PMC13275122; doi:10.1093/eurpub/ckag099)
Supplement: ckag099_Supplementary_Data [file ckag099_supplementary_data.zip]

Archive with 6 entries (6 files):
- ejph-2025-11-om-0994-File006.tif
- ejph-2025-11-om-0994-File010.docx
- ejph-2025-11-om-0994-File008.docx
- ejph-2025-11-om-0994-File007.docx
- ejph-2025-11-om-0994-File009.docx
- ejph-2025-11-om-0994-File011.docx
